# Supplementary material for: Cretaceous sea turtle soft tissues clarify ancestry of scale loss in chelonioids
Source: iScience. 2025 Sep 27;28(11):113641. doi: 10.1016/j.isci.2025.113641 (PMC12595121; doi:10.1016/j.isci.2025.113641)
Supplement: Data S1. SD1 Phylogenetic dataset, related to the STAR Methods [file mmc1.zip]

Archive with 1 entries (1 files):
- SD1_Phylogenetic dataset file_spl_ related to the STAR Methods.mrb
